# Supplementary material for: Genome-wide characterization of NAC transcription factors in Camellia sinensis and the involvement of CsNAC28 in drought tolerance
Source: Front Plant Sci. 2022 Nov 24;13:1065261. doi: 10.3389/fpls.2022.1065261 (PMC9731689; doi:10.3389/fpls.2022.1065261)
Supplement: Supplementary file 1 [file Table_1.xlsx]

## Sheet: Sheet1
	Supplementary Table S2 Primers used in this study
	Primer names	Primer sequence	purpose
	CsNAC3-q-F	GGAGTGTAATGTATGATGTTAGT	qRT-PCR
	CsNAC3-q-R	GGAGTGGCTGGTATAGAC	qRT-PCR
	CsNAC20-q-F	TCCAACCGATGAAGAACT	qRT-PCR
	CsNAC20-q-R	AGGCTCAGACTTGTAGATG	qRT-PCR
	CsNAC25-q-F	GAGCCGAGATGGAATAATG	qRT-PCR
	CsNAC25-q-R	CCTTACTGTGGATGTTGTT	qRT-PCR
	CsNAC28-q-F	CTTCTTCTGTGTTAGAGATAGG	qRT-PCR
	CsNAC28-q-R	CTTCCAATAACCAGCATCA	qRT-PCR
	CsNAC29-q-F	GGAATGTGAGGAAGATTAGG	qRT-PCR
	CsNAC29-q-R	ATGATGAGGCAGAGGATG	qRT-PCR
	CsNAC69-q-F	CGAAAGGAACAAAGACCAAT	qRT-PCR
	CsNAC69-q-R	CGATGATGAAGACGAAGAAC	qRT-PCR
	CsNAC78-q-F	CACGGACTCAAGTTGTTC	qRT-PCR
	CsNAC78-q-R	GGAGAAGTGAAGGCATTG	qRT-PCR
	CsABF2-q-F	GGACTGAGGAGACCCAAACTG	qRT-PCR
	CsABF2-q-R	CCACCACCATACTCTTTCGCT	qRT-PCR
	CsGAPDH-F	GTGGTGCAAAGGAGGTTGTC	qRT-PCR
	CsGAPDH-F	AACAATGCCAAATCTGTCGTGA	qRT-PCR
	AtABI1-qrt-F	ATCTCGCCTTTGGATTCACAT	qRT-PCR
	AtAIB1-qrt-R	ATGGATCCGACCCGTTGTTA	qRT-PCR
	AtRD29B-qrt-F	TTGCAGAGGAAGGAAAAGGTG	qRT-PCR
	AtRD29B-qrt-R	ATCCGAAAACCCCATAGTCC	qRT-PCR
	AtDREB2A-qrt-F	TTGATCCGCTACAAAGCCTCA	qRT-PCR
	AtDREB2A-qrt-R	CAGTCGTTGTGGGATTAAGGC	qRT-PCR
	AtUBQ-qrt-F	GGCCTTGTATAATCCCTGATGAATAAG	qRT-PCR
	AtUBQ-qrt-R	AAAGAGATAACAGGAACGGAAACATAGT	qRT-PCR
	CsNAC28p-pGreen-F	CTTGATATCGAATTCCTGCAGGGCTGTGTTTCATCGTCACC	Dual-LUC
	CsNAC28p-pGreen-R	ATGTTTTTGGCGTCTTCCATGGTCCTCTGTTCTCACAGGTCAA	Dual-LUC
	CsABF2-lic-F	CGACGACAAGACCGTCACCATGGGATCATATTTGAACTTCAAGAA	Dual-LUC
	CsABF2-lic-R	GAGGAGAAGAGCCGTCGCCAGGGACCTGTCAACGTT	Dual-LUC
	CsNAC28-lic-F	CGACGACAAGACCGTCACCATGGAAAAAGGTTCAGGTATTTGTAG	GFP
	CsNAC28-lic-R	GAGGAGAAGAGCCGTCGGTAGTAATTCCAGAGGCAATCAAG	GFP
	bZIP32-AD-NdeI-F	GACGTACCAGATTACGCTCATATGATGGGATCATATTTGAACTTCAAGAA	Y1H
	bZIP32-AD-BamHI-R	GCAGCTCGAGCTCGATGGATCCttaCTACCAGGGACCTGTCAACGTT	Y1H
	CsNAC28p-ABAI-F	AAAATGATGAATTGAAAAGCTTCTCACTACATATCTAACGGGTATGA	Y1H
	CsNAC28p-ABAI-R	GAGCACATGCCTCGAGGTCGACTCCTCTGTTCTCACAGGTCAA	Y1H
	CsNAC28-NdeI-F	ATCTCAGAGGAGGACCTGCATATGATGGAAAAAGGTTCAGGTATTTGTAG	Y2H
	CsNAC28-BamHI-R	GCCGCTGCAGGTCGACGGATCCttaGTAGTAATTCCAGAGGCAATCAAG	Y2H
