# Supplementary material for: Genome-wide characterization of NAC transcription factors in Camellia sinensis and the involvement of CsNAC28 in drought tolerance
Source: Front Plant Sci. 2022 Nov 24;13:1065261. doi: 10.3389/fpls.2022.1065261 (PMC9731689; doi:10.3389/fpls.2022.1065261)
Supplement: Supplementary file 2 [file Table_2.xlsx]

## Sheet: Sheet1
	Supplementary Table S1. The basic information of all identified Camellia sinensis NAC genes
	Gene Name	Gene ID	Chromosome No.	Size (aa)	MW(Da)	Pi	Prediction of protein sub-cellularlocation	Prediction of membrane-bound NAC proteins
	CsNAC1	TEA019038.1	Chr01	573	63.42	8.96	Nucleus	NO
	CsNAC2	TEA022720.1	Chr01	478	53.66	8.81	Nucleus	Y(N-Terminal)
	CsNAC3	TEA031383.1	Chr01	670	75.33	4.87	Nucleus	NO
	CsNAC4	TEA017261.1	Chr01	288	33.13	7.7	Nucleus	NO
	CsNAC5	TEA000164.1	Chr01	262	30.27	5.03	Nucleus	NO
	CsNAC6	TEA019668.1	Chr01	454	51.6	9	Nucleus	NO
	CsNAC7	TEA032961.1	Chr02	294	34.37	6.42	Nucleus	NO
	CsNAC8	TEA017868.1	Chr02	329	37.71	5.41	Nucleus	NO
	CsNAC9	TEA017863.1	Chr02	280	32.24	6.55	Nucleus	NO
	CsNAC10	TEA008380.1	Chr02	380	43.35	6.71	Nucleus	NO
	CsNAC11	TEA004315.1	Chr02	434	49.44	7.37	Nucleus	NO
	CsNAC12	TEA033231.1	Chr02	666	75.96	5.62	Nucleus	NO
	CsNAC13	TEA022743.1	Chr02	501	56.41	6.57	Nucleus	NO
	CsNAC14	TEA014060.1	Chr02	456	51.44	6.35	Nucleus	NO
	CsNAC15	TEA028509.1	Chr02	556	61.75	5.42	Nucleus	NO
	CsNAC16	TEA029901.1	Chr02	283	32.76	8.98	Nucleus	NO
	CsNAC17	TEA019121.1	Chr02	391	44.15	6.51	Nucleus	NO
	CsNAC18	TEA033890.1	Chr02	247	28.14	8.78	Nucleus	NO
	CsNAC19	TEA031820.1	Chr03	281	32.45	4.6	Nucleus	NO
	CsNAC20	TEA004899.1	Chr03	595	66.29	4.71	Cell membrane. Nucleus	Y (C-Terminal)
	CsNAC21	TEA004910.1	Chr03	381	42.9	5.67	Nucleus	NO
	CsNAC22	TEA027665.1	Chr03	343	39.91	6.41	Nucleus	NO
	CsNAC23	TEA014544.1	Chr03	298	31.86	6.45	Cell membrane. Endoplasmic reticulum.	NO
	CsNAC24	TEA016752.1	Chr03	590	65.27	5.03	Nucleus	NO
	CsNAC25	TEA033137.1	Chr03	441	49.42	6.25	Nucleus	NO
	CsNAC26	TEA033465.1	Chr03	280	32.47	7.1	Nucleus	NO
	CsNAC27	TEA025423.1	Chr03	430	49.33	5.07	Nucleus	NO
	CsNAC28	TEA033677.1	Chr03	333	38.28	6.03	Nucleus	NO
	CsNAC29	TEA014607.1	Chr03	248	28.13	9.51	Nucleus	NO
	CsNAC30	TEA024595.1	Chr04	342	39.31	6.14	Nucleus	NO
	CsNAC31	TEA014777.1	Chr04	347	39	7.77	Nucleus	NO
	CsNAC32	TEA014781.1	Chr04	331	37.2	8.57	Nucleus	NO
	CsNAC33	TEA000258.1	Chr04	245	26.3	8.87	Nucleus	NO
	CsNAC34	TEA007622.1	Chr05	273	31.68	9.28	Nucleus	NO
	CsNAC35	TEA004395.1	Chr05	303	34.04	8.16	Nucleus	NO
	CsNAC36	TEA004388.1	Chr05	308	35.3	7.73	Nucleus	NO
	CsNAC37	TEA026797.1	Chr05	348	38.78	8.73	Nucleus	NO
	CsNAC38	TEA026168.1	Chr05	346	39.24	8.62	Nucleus	NO
	CsNAC39	TEA026169.1	Chr05	265	30.29	6.25	Nucleus	NO
	CsNAC40	TEA001646.1	Chr05	269	30.22	6.67	Nucleus	NO
	CsNAC41	TEA011210.1	Chr05	497	55.69	6.03	Nucleus	NO
	CsNAC42	TEA028487.1	Chr06	405	45.98	6.1	Nucleus	NO
	CsNAC43	TEA026477.1	Chr06	388	43.87	7.72	Nucleus	NO
	CsNAC44	TEA030623.1	Chr06	192	21.93	5	Nucleus	NO
	CsNAC45	TEA021834.1	Chr06	342	39.12	5.44	Nucleus	NO
	CsNAC46	TEA028304.1	Chr07	349	39.37	6.98	Nucleus	NO
	CsNAC47	TEA008613.1	Chr07	246	27.94	8.42	Nucleus	NO
	CsNAC48	TEA012337.1	Chr07	545	61.52	5.75	Cell membrane. Chloroplast. Nucleus. Peroxisome.	NO
	CsNAC49	TEA003427.1	Chr07	239	27.09	6.71	Nucleus	NO
	CsNAC50	TEA023099.1	Chr07	198	22.43	5.02	Nucleus	NO
	CsNAC51	TEA022920.1	Chr08	436	48.55	5.33	Cytoplasm. Nucleus	NO
	CsNAC52	TEA028317.1	Chr08	400	44.87	6.93	Nucleus	NO
	CsNAC53	TEA023614.1	Chr08	347	39.69	6.09	Nucleus	NO
	CsNAC54	TEA019412.1	Chr08	280	32.33	7.13	Cytoplasm. Nucleus	NO
	CsNAC55	TEA009764.1	Chr08	679	77.14	5.73	Nucleus	Y (2 C-Terminal)
	CsNAC56	TEA009637.1	Chr08	256	29.21	8.71	Nucleus	NO
	CsNAC57	TEA013629.1	Chr08	464	51.84	6.05	Nucleus	NO
	CsNAC58	TEA014975.1	Chr08	315	36.61	9.34	Nucleus	NO
	CsNAC59	TEA033514.1	Chr09	650	72.27	5.44	Nucleus	NO
	CsNAC60	TEA033524.1	Chr09	547	60.99	5.18	Nucleus	NO
	CsNAC61	TEA033544.1	Chr09	531	59.15	5.33	Nucleus	NO
	CsNAC62	TEA004007.1	Chr09	326	37.22	5.98	Nucleus	NO
	CsNAC63	TEA005616.1	Chr09	439	49.07	4.98	Nucleus	NO
	CsNAC64	TEA005597.1	Chr09	601	67.29	5.08	Nucleus	Y (C-Terminal)
	CsNAC65	TEA016717.1	Chr09	502	56.91	4.91	Nucleus	NO
	CsNAC66	TEA016720.1	Chr09	134	15.37	8.89	Nucleus	NO
	CsNAC67	TEA004548.1	Chr09	433	48.99	5.02	Nucleus	NO
	CsNAC68	TEA013548.1	Chr09	654	68.2	9.67	Nucleus	Y (N-Terminal)
	CsNAC69	TEA004609.1	Chr09	348	39.11	8.86	Nucleus	NO
	CsNAC70	TEA025924.1	Chr09	412	45.93	6.91	Nucleus	NO
	CsNAC71	TEA006465.1	Chr09	303	34.47	7.97	Nucleus	NO
	CsNAC72	TEA022287.1	Chr09	259	30.07	7.61	Nucleus	NO
	CsNAC73	TEA025503.1	Chr09	507	58.12	8.03	Nucleus	NO
	CsNAC74	TEA003817.1	Chr10	415	47.28	6.53	Nucleus	Y (C-Terminal)
	CsNAC75	TEA007422.1	Chr10	362	41.42	6.97	Nucleus	NO
	CsNAC76	TEA022200.1	Chr10	365	40.29	6.04	Nucleus	NO
	CsNAC77	TEA020955.1	Chr10	233	25.9	5.53	Nucleus	NO
	CsNAC78	TEA009399.1	Chr10	291	33.39	6.72	Nucleus	NO
	CsNAC79	TEA018960.1	Chr10	326	37.65	5.78	Nucleus	NO
	CsNAC80	TEA021466.1	Chr11	418	48.05	6.43	Nucleus	NO
	CsNAC81	TEA001824.1	Chr11	453	51.41	8.68	Nucleus	NO
	CsNAC82	TEA015555.1	Chr11	240	27.57	8.6	Nucleus	NO
	CsNAC83	TEA017159.1	Chr11	268	30.72	5.44	Nucleus	NO
	CsNAC84	TEA029783.1	Chr11	399	45.8	4.97	Nucleus	NO
	CsNAC85	TEA001151.1	Chr12	472	53.35	5.53	Nucleus	NO
	CsNAC86	TEA030123.1	Chr12	371	42.26	9.53	Nucleus	NO
	CsNAC87	TEA015114.1	Chr12	381	42.37	9.65	Nucleus	NO
	CsNAC88	TEA008528.1	Chr12	249	29.05	8.98	Nucleus	NO
	CsNAC89	TEA026732.1	Chr12	245	28.79	9.2	Nucleus	NO
	CsNAC90	TEA024205.1	Chr12	366	40.4	8.88	Nucleus	NO
	CsNAC91	TEA021172.1	Chr12	231	26.31	8.84	Nucleus	NO
	CsNAC92	TEA025990.1	Chr13	346	39.04	5.39	Nucleus	NO
	CsNAC93	TEA005324.1	Chr13	153	18.01	9.19	Nucleus	NO
	CsNAC94	TEA018286.1	Chr13	298	33.48	6.16	Nucleus	NO
	CsNAC95	TEA007908.1	Chr14	350	40.48	9.91	Extracell. Nucleus.	NO
	CsNAC96	TEA010041.1	Chr14	282	32.15	8.76	Nucleus	NO
	CsNAC97	TEA030218.1	Chr14	399	44.81	7.04	Nucleus	NO
	CsNAC98	TEA012050.1	Chr14	170	19.75	5.09	Nucleus	NO
	CsNAC99	TEA016259.1	Chr14	425	49.9	5.28	Nucleus	Y (C-Terminal)
	CsNAC100	TEA030094.1	Chr14	257	30.19	9.26	Nucleus	Y (N-Terminal)
	CsNAC101	TEA013108.1	Chr15	319	36.13	7.68	Nucleus	NO
	CsNAC102	TEA017282.1	Chr15	357	40.28	8.23	Nucleus	NO
	CsNAC103	TEA022081.1	Chr15	216	24.09	9.49	Nucleus	NO
	CsNAC104	TEA032223.1	Scaffold110	335	38.78	5.74	Nucleus	NO
